# Supplementary material for: An Update and Perspectives on Mitochondrial Membrane Protein-Associated Neurodegeneration and C19orf12 Research
Source: Brain Sci. 2025 Jul 22;15(8):777. doi: 10.3390/brainsci15080777 (PMC12384588; doi:10.3390/brainsci15080777)
Supplement: Supplementary file 1 [file brainsci-15-00777-s001.zip]

Archive with 1 entries (1 files):
- brainsci-3657856-supplementary.pdf
